# Supplementary material for: Understanding the traits underlying vaccine-driven virulence evolution in malaria parasites
Source: BMC Biol. 2025 Aug 26;23:267. doi: 10.1186/s12915-025-02366-w (PMC12382291; doi:10.1186/s12915-025-02366-w)
Supplement: Supplementary file 2 — Additional file 2. Dataset and R and Stan code used for analysis and visualization [file 12915_2025_2366_MOESM2_ESM.zip]

Archive with 17 entries (16 files):
- data_analysis_visualization/
- data_analysis_visualization/.Rhistory
- data_analysis_visualization/RBCdata.csv
- __MACOSX/data_analysis_visualization/._RBCdata.csv
- data_analysis_visualization/model_fitting.stan
- data_analysis_visualization/model_fitting.Rmd
- __MACOSX/data_analysis_visualization/._model_fitting.Rmd
- data_analysis_visualization/.DS_Store
- __MACOSX/data_analysis_visualization/._.DS_Store
- data_analysis_visualization/iRBCdata.csv
- data_analysis_visualization/simulate_dynamics.stan
- data_analysis_visualization/model_fitting_p.stan
- __MACOSX/data_analysis_visualization/._model_fitting_p.stan
- data_analysis_visualization/README.txt
- __MACOSX/data_analysis_visualization/._README.txt
- data_analysis_visualization/visualization.Rmd
- __MACOSX/data_analysis_visualization/._visualization.Rmd
