# Supplementary material for: Understanding the traits underlying vaccine-driven virulence evolution in malaria parasites
Source: BMC Biol. 2025 Aug 26;23:267. doi: 10.1186/s12915-025-02366-w (PMC12382291; doi:10.1186/s12915-025-02366-w)
Supplement: Supplementary file 2 — Additional file 2. Dataset and R and Stan code used for analysis and visualization [file 12915_2025_2366_MOESM2_ESM.zip › data_analysis_visualization/RBCdata.csv]

mouseid	treat	X0	X1	X2	X3	X4	X5	X6	X7	X8	X9	X10
1	2	8828000	NA	NA	6715000	4935000	5347000	3458000	2471000	2642000	4227000	5443000
2	2	8447000	NA	NA	6287000	4354000	4229000	3565000	2253000	2147000	3933000	5014000
3	2	9024000	NA	NA	8533000	4837000	4551000	3600000	2533000	4558000	4155000	4848000
4	2	8743000	NA	NA	9564000	7275000	7481000	5195000	3377000	2675000	3359000	5349000
5	2	9010000	NA	NA	8195000	5684000	5175000	3445000	4400000	2044000	3804000	4523000
7	2	8623000	NA	NA	8649000	5358000	5111000	4616000	2534000	2149000	3229000	3863000
9	2	7985000	NA	NA	6758000	4671000	4566000	4885000	3034000	2444000	1854000	4073000
10	2	9670000	NA	NA	8651000	5217000	5662000	4210000	2994000	2332000	2753000	3930000
11	2	8685000	NA	NA	8215000	8884000	7462000	6062000	3563000	2672000	2144000	3130000
12	2	8938000	NA	NA	8490000	7275000	5603000	4566000	2968000	2194000	2833000	4571000
13	2	8640000	NA	NA	5497000	5942000	5939000	5734000	3357000	2406000	2929000	4416000
14	2	8947000	NA	NA	8558000	8417000	8564000	5398000	3237000	2573000	2127000	2802000
15	2	8402000	NA	NA	7094000	7972000	7902000	5926000	2774000	1974000	2142000	3576000
16	1	7983000	NA	NA	7881000	7913000	6769000	5865000	3477000	2606000	2476000	4383000
17	1	8717000	NA	NA	7920000	7439500	6959000	5311000	3619000	3039000	2760000	3205000
18	1	8798000	NA	NA	5910000	6273000	4148000	3831000	2779000	3289000	3695000	5949000
19	1	8990000	NA	NA	8810000	8386000	6574000	4848000	3382000	3011000	3715000	5665000
20	1	8997000	NA	NA	5877000	3882000	4557000	3461000	3084000	3395000	4277000	5699000
21	1	8982000	NA	NA	7112000	6891000	6867000	4855000	3254000	2844000	3956000	5487000
22	1	8373000	NA	NA	5812000	5399000	5634000	4573000	3455000	2480000	3904000	4744000
24	1	9025000	NA	NA	8357000	6458000	7382000	5991000	3586000	3e+06	3327000	4911000
25	1	9032000	NA	NA	7167000	4912000	4894000	3998000	2776000	2676000	3854000	4883000
26	1	8810000	NA	NA	6678000	6425000	6488000	4507000	3092000	2500000	3484000	4185000
27	1	7997000	NA	NA	8552000	6678000	6816000	5348000	2596000	2469000	3743000	5786000
29	1	8059000	NA	NA	6258000	4683000	5350000	2903000	3695000	3637000	5406000	4079000
