# Supplementary material for: Understanding the traits underlying vaccine-driven virulence evolution in malaria parasites
Source: BMC Biol. 2025 Aug 26;23:267. doi: 10.1186/s12915-025-02366-w (PMC12382291; doi:10.1186/s12915-025-02366-w)
Supplement: Supplementary file 2 — Additional file 2. Dataset and R and Stan code used for analysis and visualization [file 12915_2025_2366_MOESM2_ESM.zip › data_analysis_visualization/model_fitting.stan]

functions {
  /// define a function that takes parameters & data, then return log likelihood
  vector malaria_fit(vector phi, vector theta, real[] x_r, int[] x_i) {
    // declare fixed parameters
    real max_iRBC;
    real p;
    real muM;
    real Rc;
    
    int n_ds;
    
    // declare data
    n_ds = x_i[5];
    real Rdat[n_ds];
    real Idat[n_ds];
    
    // declare fitted parameters
    real muR_dash;
    real muR_dash2;
    real rho;
    real psi_N1;
    real psi_N2;
    real beta;
    
    real sd_RBC;
    real sd_iRBC;
    
    real log_lik;
    
    // declare derived parameters
    real R_dev;
    real lambda;
    
    // declare data storage
    real N1[n_ds];
    real N2[n_ds];
    real R[n_ds];
    real I[n_ds];

    /*### (DEFINE) ###*/
    // define fixed parameters
    max_iRBC=x_r[1];
    p = x_r[2];
    muM = x_r[3];
    Rdat = x_r[4:(3+n_ds)];
    Idat = x_r[(4+n_ds):(3+n_ds*2)];
    Rc = theta[7];
    
    // define estimated parameters
    sd_RBC = phi[1];
    sd_iRBC = phi[2];
    
    muR_dash = theta[1];
    muR_dash2 = theta[2];
    rho = theta[3];
    psi_N1 = theta[4];
    psi_N2 = theta[5];
    beta = theta[6];
    
    // define initial conditions
    N1[1] = 0;
    N2[1] = 0;
    R[1] = theta[7];
    I[1] = theta[8];
    
    /*## Model ##*/
    for (d in 1:(n_ds-1)) {
      N1[d+1] = psi_N1*(I[d]/max_iRBC);
      N2[d+1] = psi_N2*(I[d]/max_iRBC) + N2[d];
      
      if (R[d] <= 0) { // if R is below 0, both R and I go to 0 in the subsequent timestep
        R[d+1] = 0;
        I[d+1] = 0;
      } else{
        // RBC turnover phase
        if((d-1) <1){
         R_dev = Rc - (R[1]+I[1]); 
         } else{
        R_dev = Rc - (R[d-1] + I[d-1]);
        }if (R_dev<0) {R_dev = 0;}
        
        R[d+1] = R[d]*exp(-(muR_dash + N1[d+1])) + Rc*(1-exp(-muR_dash2)) + rho*R_dev;
        I[d+1] = I[d]*exp(-(muR_dash + N1[d+1] + N2[d+1]));
    
        // parasite invasion
        lambda = (beta * I[d+1])/(R[d+1] + (muM/p));

        R[d+1] = R[d+1]*exp(-lambda); // re-calculate R to post-invasion densities
        I[d+1] = lambda*R[d+1]; //
      }

    
    }
    
    /*## Likelihood ##*/
    log_lik = 0;
    for(d in 1:n_ds){
      if (Rdat[d]!=0){
        log_lik += normal_lpdf(log10(Rdat[d]) | log10(R[d] + I[d]), sd_RBC);
      }
      if (Idat[d]!=0){
        log_lik += normal_lpdf(log10(Idat[d]) | log10(I[d]) , sd_iRBC);
      }
    }
    return [log_lik]';
  }
}

data {
  /// declare the data required for the model
  int<lower = 1> n_RndEffs; // number of random effects (number of fitted params)
  int<lower = 1> n_Eq; // number of equations in the system
  int<lower = 1> n_obs; // total number of data points
  int<lower = 1> n_mice; // total number of mice
  int<lower = 1> n_ds; // number of time steps
  int<lower = 1> treat_id[n_mice]; // number of treatments
  
  int day[n_obs]; // day index for all mice
  real y_RBC[n_obs]; // RBC data
  real y_iRBC[n_obs]; // iRBC data
  
  real max_iRBC;
  real p;
  real muM;
}

transformed data{
  // first make arrays
  int x_i[n_mice, 5]; // store all int data
  real x_r[n_mice,(7+n_ds*2)]; // store all real data
  
  for(j in 1:n_mice) {
    x_i[j,1] = n_RndEffs;
    x_i[j,2] = n_Eq;
    x_i[j,3] = n_obs;
    x_i[j,4] = n_mice;
    x_i[j,5] = n_ds;
    
    x_r[j,1] = max_iRBC;
    x_r[j,2] = p;
    x_r[j,3] = muM;
    x_r[j, 4:(3+n_ds)] = y_RBC[((n_ds*(j-1))+1):(n_ds*j)]; # arrange Rdat into an array
    x_r[j, (4+n_ds):(3+n_ds*2)] = y_iRBC[((n_ds*(j-1))+1):(n_ds*j)]; # arrange Idat into an array
  }
}

parameters {
  /// declare parameters
  vector [2] muR_dash;
  vector [2] rho;
  vector [2] psi_N1;
  vector [2] psi_N2;
  vector [2] beta;
  real R0;
  real I0;
  
  vector<lower = 0> [n_RndEffs] sd_m1;
  vector<lower = 0> [n_RndEffs] sd_m2;
  
  cholesky_factor_corr[n_RndEffs] L_m1;
  cholesky_factor_corr[n_RndEffs] L_m2;
  
  real sd_RBC;
  real sd_iRBC;
  
  matrix[n_RndEffs, 12] z_m1; // matrix of z scores for each mouse for each parameter, treatment 1
  matrix[n_RndEffs, 13] z_m2; // matrix of z scores for each mouse for each parameter, treatment 1
}

transformed parameters {
  vector[2] phi; // measurement erros for RBCs and iRBCS, shared between both treatments
  matrix[n_RndEffs, 12] m1; // mouse level variable effects, treatment 1
  matrix[n_RndEffs, 13] m2; // mouse level variable effects, treatment 2
  vector[8] theta[n_mice];
  
  phi[1] = exp(sd_RBC) * 0.034;
  phi[2] = exp(sd_iRBC) * 0.2;
  
  m1 = diag_pre_multiply(sd_m1, L_m1) * z_m1;
  m2 = diag_pre_multiply(sd_m2, L_m2) * z_m2;

  for(j in 1:n_mice) {
    if(treat_id[j] == 1) {
      theta[j][1] = exp(muR_dash[(treat_id[j])]  + m1[1,j-13])*0.025;
      theta[j][2] = exp(0                        + m1[2,j-13])*0.003979867;
      theta[j][3] = exp(rho[(treat_id[j])]       + m1[3,j-13])*0.25;
      theta[j][4] = exp(psi_N1[(treat_id[j])]    + m1[4,j-13])*1;
      theta[j][5] = exp(psi_N2[(treat_id[j])]    + m1[5,j-13])*1;
      theta[j][6] = exp(beta[(treat_id[j])]      + m1[6,j-13])*7.0;
      theta[j][7] = exp(R0)*8708200              + m1[7,j-13]*1162568; // R0
      theta[j][8] = exp(I0                       + m1[8,j-13])*737; //I0
    }
    if(treat_id[j] == 2) {
      theta[j][1] = exp(muR_dash[(treat_id[j])]  + m2[1,j])*0.025;
      theta[j][2] = exp(0                        + m2[2,j])*0.003979867; # From Kamiya 2021
      theta[j][3] = exp(rho[(treat_id[j])]       + m2[3,j])*0.25;
      theta[j][4] = exp(psi_N1[(treat_id[j])]    + m2[4,j])*1;
      theta[j][5] = exp(psi_N2[(treat_id[j])]    + m2[5,j])*1;
      theta[j][6] = exp(beta[(treat_id[j])]      + m2[6,j])*7.0;
      theta[j][7] = exp(R0)*8708200              + m2[7,j]*1162568; // R0 from data
      theta[j][8] = exp(I0                       + m2[8,j])*737; //I0 from extrapolating the data
    }
  }
}


model {
  /// Priors
  to_vector(muR_dash) ~ student_t(1,0,2.5); // Miller et al.
  to_vector(rho) ~ student_t(1,0,2.5); // Miller et al.
  to_vector(psi_N1) ~ student_t(1,0,2.5);
  to_vector(psi_N2) ~ student_t(1,0,2.5);
  to_vector(beta) ~ student_t(1,0,2.5); // Miller et al.
  R0 ~ normal(0,1);
  I0 ~ normal(0,1);

  to_vector(sd_m1)~ normal(0,1);
  to_vector(sd_m2)~ normal(0,1);
  
  to_vector(z_m1) ~ normal(0,1);
  to_vector(z_m2) ~ normal(0,1);
  
  L_m1 ~ lkj_corr_cholesky(5);
  L_m2 ~ lkj_corr_cholesky(5);
  
  sd_RBC ~ normal(0,1);
  sd_iRBC ~ normal(0,1);
  
  /// Likelihood (call the function from above then add the result to target)
  target += map_rect(malaria_fit, phi, theta, x_r, x_i);
  
  // insert some print statements for checking
}
