# Supplementary material for: Understanding the traits underlying vaccine-driven virulence evolution in malaria parasites
Source: BMC Biol. 2025 Aug 26;23:267. doi: 10.1186/s12915-025-02366-w (PMC12382291; doi:10.1186/s12915-025-02366-w)
Supplement: Supplementary file 2 — Additional file 2. Dataset and R and Stan code used for analysis and visualization [file 12915_2025_2366_MOESM2_ESM.zip › data_analysis_visualization/model_fitting.Rmd]

---
title: "R Notebook"
output: html_notebook
---

### load packages
```{r}
library(rstan)
library(rethinking)
library(truncnorm)
library(tidyverse)
```

### load data
```{r}
rbcs_wide <- read_csv("RBCdata.csv")
pars_wide <- read_csv("iRBCdata.csv")

rbcs_long <- rbcs_wide %>%
  pivot_longer(X0:X10, names_to = "day", values_to = "RBCs") %>%
  mutate(day = readr::parse_number(day)) %>%
  replace(is.na(.), 0)

pars_long <- pars_wide %>%
  pivot_longer(X0:X10, names_to = "day", values_to = "pars") %>%
  mutate(day = readr::parse_number(day)) %>%
  replace(is.na(.), 0)


n_RndEffs <- 6
n_Eq <- 5
n_obs <- length(pars_long$mouseid)
n_mice <- length(rbcs_wide$mouseid)
n_ds <- 11
mouse <- pars_wide$mouseid
treat_id <- rbcs_wide$treat
y_RBC <- rbcs_long$RBCs
y_iRBC <- pars_long$pars
day <- rbcs_long$day
max_iRBC <- 906165 #maximum from all mice combined
p <- 1.5e-05
muM <- 48
```

### Model input
```{r}
model_input = list(n_RndEffs = n_RndEffs,
                        n_Eq = n_Eq,
                        n_obs = n_obs,
                        n_mice = n_mice,
                        mouse = mouse,
                        treat_id = treat_id,
                        day = day,
                        y_RBC = y_RBC,
                        y_iRBC = y_iRBC,
                        n_ds = n_ds,
                        max_iRBC = max_iRBC,
                        p = p,
                        muM = muM)

initf <- function() {
  lkj_cor_m1=rlkjcorr(n=1,K=n_RndEffs,eta=5)
  L_m1 = chol(lkj_cor_m1)
  lkj_cor_m2=rlkjcorr(n=1,K=n_RndEffs,eta=5)
  L_m2 = chol(lkj_cor_m2)
  z_m1=matrix(rtruncnorm(n_RndEffs*12,a=-0.5, b=0.5, mean = 0, sd = 1), nrow=n_RndEffs)
  z_m2=matrix(rtruncnorm(n_RndEffs*13,a=-0.5, b=0.5, mean = 0, sd = 1), nrow=n_RndEffs)
  
  list(
    muR_dash = rtruncnorm(2, a=-0.5, b=0.5, mean = 0, sd = 1),
    rho = rtruncnorm(2, a=-0.5, b=0.5, mean = 0, sd = 1),
    psi_N1 = rtruncnorm(2, a=-0.5, b=0.5, mean = 0, sd = 1),
    psi_N2 = rtruncnorm(2, a=-0.5, b=0.5, mean = 0, sd = 1),
    beta = rtruncnorm(2, a=-0.5, b=0.5, mean = 0, sd = 1),
    R0 = rtruncnorm(1, a=-0.5, b=0.5, mean = 0, sd = 1),
    I0 = rtruncnorm(1, a=-0.5, b=0.5, mean = 0, sd = 1),
    sd_m1 = rtruncnorm(n_RndEffs, a=0.0, b= 0.5, mean = 0, sd = 1), 
    sd_m2 = rtruncnorm(n_RndEffs, a=0.0, b= 0.5, mean = 0, sd = 1), 
    z_m1 = z_m1,
    z_m2 = z_m2,
    L_m1 = L_m1,
    L_m2 = L_m2,
    sd_RBC = rtruncnorm(1, a=0, b=0.5, mean = 0, sd = 1),
    sd_iRBC = rtruncnorm(1, a=0, b=0.5, mean = 0, sd = 1)
  )
} 
```

### Model fitting
```{r}

rstan_options(auto_write = TRUE)
options(mc.cores = parallel::detectCores())

n_chains=4
inits <- lapply(1:n_chains, function(id) initf())

output1 <- rstan::stan(file = 'model_fitting.stan',
                           data = model_input,
                           chains = n_chains, init = inits,
                           iter =3000, warmup=1000,
                           control = list(max_treedepth = 10,adapt_delta=0.99),
                           save_warmup=FALSE)

#save(file = "output1.rda", output1)
```
