# Supplementary material for: Understanding the traits underlying vaccine-driven virulence evolution in malaria parasites
Source: BMC Biol. 2025 Aug 26;23:267. doi: 10.1186/s12915-025-02366-w (PMC12382291; doi:10.1186/s12915-025-02366-w)
Supplement: Supplementary file 2 — Additional file 2. Dataset and R and Stan code used for analysis and visualization [file 12915_2025_2366_MOESM2_ESM.zip › data_analysis_visualization/iRBCdata.csv]

mouseid	treat	X0	X1	X2	X3	X4	X5	X6	X7	X8	X9	X10
1	2	NA	NA	NA	22695.6984236846	111793.994972992	339149.606102493	803925.173423074	663590.49539791	318959.021256789	133615.632854722	70545.679992011
2	2	NA	NA	NA	31743.3335079889	97929.5017749719	262743.735437179	500882.978135171	521091.377554461	234554.54081079	137036.798202917	77350.0689203466
3	2	NA	NA	NA	10847.3967243543	45751.4538231436	180246.056991504	303596.087203136	566768.805482234	253729.618807288	108588.680277014	44587.5518110543
4	2	NA	NA	NA	27050.2922771738	91960.2484633537	251475.166289204	435808.112189436	526284.61818501	321203.567354903	187049.643582556	106756.284652563
5	2	NA	NA	NA	16548.3575555712	64422.8564311447	213088.854124784	403291.453877951	495168.410640825	223261.589831801	138176.831894915	82877.5869997063
7	2	NA	NA	NA	9195.56013847884	57362.3197475681	262743.735437179	503952.358449295	557197.788429954	269500.538931211	100223.544289708	96437.8394331069
9	2	NA	NA	NA	20689.8753887896	92649.3677522911	227780.015936361	721026.864077543	900460.608606365	496624.438458827	250347.799844506	138176.831894915
10	2	NA	NA	NA	18562.0986739165	45053.1795524472	217611.159993036	576352.357594364	678932.408500396	387294.627899441	189316.474357062	112137.319337506
11	2	NA	NA	NA	29867.7818745437	29398.5566610758	176842.482961639	718729.674286084	898318.231829798	402945.038841008	293125.060705151	150705.971177779
12	2	NA	NA	NA	17259.5834873116	50517.8452256121	163215.743232876	518539.998392267	518864.772546062	290876.678237088	160942.60704102	104579.553671624
13	2	NA	NA	NA	14173.3395297481	46333.1974646743	166624.346068725	554180.809881445	659690.876734469	531110.031055005	297620.865974573	160942.60704102
14	2	NA	NA	NA	19981.0905067468	102975.108446829	197246.448813999	582275.088411384	626117.554068327	260490.753504924	205170.496301613	104121.187839227
15	2	NA	NA	NA	15242.9459616946	58984.1327063227	221001.741015832	604970.090746725	506805.525292264	392885.387054171	197246.448813999	99535.4350483047
16	1	NA	NA	NA	31391.8283506304	106756.284652563	410765.977386312	906165.077532269	355453.93386771	251475.166289204	103433.56843379	49588.5001669078
17	1	NA	NA	NA	4285.80927130908	15717.8727696924	65463.3174436711	181020.769624163	334460.703563104	344754.077978743	231167.739912692	218741.462263089
18	1	NA	NA	NA	37007.6545926422	129051.535114521	227780.015936361	522617.199021685	501613.072401257	254856.704480149	122199.718932099	72968.9226236058
19	1	NA	NA	NA	11981.7659529074	97126.3519473297	209695.954479488	502503.405099714	501613.072401257	154119.578288773	50982.398232416	40859.1865331703
20	1	NA	NA	NA	28577.0758148154	94716.1566219956	258237.408635937	497379.137622299	350919.28192144	219871.655804423	99076.6464164959	41208.9811339157
21	1	NA	NA	NA	23874.0356476636	105496.17363957	260490.753504924	737052.575335899	537948.713203314	174572.757919927	89432.6500771309	65232.1306598376
22	1	NA	NA	NA	28577.0758148154	92534.5211697483	281879.889125447	658625.658814402	812862.48391593	235683.271529206	102516.610334886	41208.9811339157
24	1	NA	NA	NA	17733.4299606509	50285.539046372	221001.741015832	823081.561833892	679751.347217	293125.060705151	172302.483403824	102172.711732107
25	1	NA	NA	NA	8655.76603581406	49704.6859349361	137036.798202917	370412.521298043	401342.516074528	288627.972747542	173437.689772304	93682.8682750004
26	1	NA	NA	NA	26345.0872977251	96323.0784440693	214219.59652639	756928.728886352	678465.384920232	271752.102603749	206302.033122516	243581.59951239
27	1	NA	NA	NA	33499.7898777168	100223.544289708	237940.432138675	586137.133395323	380883.53395201	146152.250448525	71007.367813989	35137.602621441
29	1	NA	NA	NA	38525.7742086307	94256.9433597678	218741.462263089	517469.995344178	269892.335823081	163215.743232876	145013.411292364	43423.0843265763
