# Supplementary material for: Understanding the traits underlying vaccine-driven virulence evolution in malaria parasites
Source: BMC Biol. 2025 Aug 26;23:267. doi: 10.1186/s12915-025-02366-w (PMC12382291; doi:10.1186/s12915-025-02366-w)
Supplement: Supplementary file 2 — Additional file 2. Dataset and R and Stan code used for analysis and visualization [file 12915_2025_2366_MOESM2_ESM.zip › data_analysis_visualization/simulate_dynamics.stan]

functions {
  /// define a function that takes parameters & data, then return log likelihood
  real [,] malaria_fit_2(vector phi, vector theta, real[] x_r) {
    // declare fixed parameters
    real max_iRBC;
    real p;
    real muM;
    real R0;
    real I0;
    real Rc;

    
    // declare fitted parameters
    real muR_dash;
    real muR_dash2;
    real rho;
    real psi_N1;
    real psi_N2;
    real beta;
    
    real sd_RBC;
    real sd_iRBC;
    
    // declare derived parameters
    real R_dev;
    real lambda;
    
    // declare data storage
    real N1[12];
    real N2[12];
    real R[12];
    real I[12];
    
    real y_midn[12, 4]; // 4 is the number of equations

    /*### (DEFINE) ###*/
    // define fixed parameters
    max_iRBC=x_r[1];
    p = x_r[2];
    muM = x_r[3];
    R0 = x_r[4];
    I0 = x_r[5];
    Rc = x_r[6]; 

    
    // define estimated parameters
    sd_RBC = phi[1];
    sd_iRBC = phi[2];
    
    muR_dash = theta[1];
    muR_dash2 = theta[2];
    rho = theta[3];
    psi_N1 = theta[4];
    psi_N2 = theta[5];
    beta = theta[6];
    
    // define initial conditions
    N1[1] = 0;
    N2[1] = 0;
    R[1] = R0;
    I[1] = I0;
    
    /*## Model ##*/
    for (d in 1:(11)) {
      N1[d+1] = psi_N1*(I[d]/max_iRBC);
      N2[d+1] = psi_N2*(I[d]/max_iRBC) + N2[d];
      
      if (R[d] <= 0) { // if R is below 0, both R and I go to 0 in the subsequent timestep
        R[d+1] = 0;
        I[d+1] = 0;
      } else{
        // RBC turnover phase
        if((d-2) <1){
         R_dev = Rc - (R[1]+I[1]); 
         } else{
        R_dev = Rc - (R[d-1] + I[d-1]);
        }if (R_dev<0) {R_dev = 0;}
        
        R[d+1] = R[d]*exp(-(muR_dash + N1[d+1])) + Rc*(1-exp(-muR_dash2)) + rho*R_dev;
        I[d+1] = I[d]*exp(-(muR_dash + N1[d+1] + N2[d+1]));
    
        // parasite invasion
        lambda = (beta * I[d+1])/(R[d+1] + (muM/p));

        R[d+1] = R[d+1]*exp(-lambda); // re-calculate R to post-invasion densities
        I[d+1] = lambda*R[d+1]; //
      }

    
    }

      y_midn[,1] = N1;
      y_midn[,2] = N2;
      y_midn[,3] = R;
      y_midn[,4] = I;
      return y_midn;
  }
}
