# Supplementary material for: Understanding the traits underlying vaccine-driven virulence evolution in malaria parasites
Source: BMC Biol. 2025 Aug 26;23:267. doi: 10.1186/s12915-025-02366-w (PMC12382291; doi:10.1186/s12915-025-02366-w)
Supplement: Supplementary file 2 — Additional file 2. Dataset and R and Stan code used for analysis and visualization [file 12915_2025_2366_MOESM2_ESM.zip › data_analysis_visualization/README.txt]

## Data
RBCdata.csv contains red blood cell density data and iRBCdata.csv contains infected red blood cell density data.

## MCMC model fitting
model_fitting.Rmd fits the Stan model (model_fitting.stan) to RBC and iRBC data (RBCdata.csv and iRBCdata.csv). The results are saved as output1.rda. 

## Analysis and visualization
visualization.Rmd contains the code for conducting all analyses and producing figures 2-7 and S1-S4. simulate_dynamics.stan is called within visualization.Rmd to produce model predicted RBC and iRBC dynamics. To produce Fig. S2, the same stan model (model_fitting.stan) is re-fit to simulated data.
To produce Fig. S4, model_fitting_p.stan is used.

Running model_fitting.Rmd then visualization.Rmd one after the other in the same Rstudio session reproduces all analysis and visualization included in the manuscript.
