# Supplementary material for: Understanding the traits underlying vaccine-driven virulence evolution in malaria parasites
Source: BMC Biol. 2025 Aug 26;23:267. doi: 10.1186/s12915-025-02366-w (PMC12382291; doi:10.1186/s12915-025-02366-w)
Supplement: Supplementary file 2 — Additional file 2. Dataset and R and Stan code used for analysis and visualization [file 12915_2025_2366_MOESM2_ESM.zip › data_analysis_visualization/visualization.Rmd]

---
title: "Analysis and Visualization"
output: html_notebook
---

```{r, include = FALSE}
library(tidyverse)
library(rstan)
library(rethinking)
library(truncnorm)
library(ggpubr)
library(GGally)
library(ggbiplot)
library(ggh4x)
library(factoextra)

load("output1.rda")
extracted_output <- rstan::extract(output1)
```


```{r}
expose_stan_functions("simulate_dynamics.stan", verbose = TRUE)
```

# Model fit diagnostic

## Figure 2

### Produce dynamics
```{r}
thinned_index=floor(seq(1,length(extracted_output$rho[,1]),length.out=200)) ## rho[,1] because [,1] and [,2] have the estimates for the two treatments

fits_df <- data.frame(matrix(ncol = 7, nrow = 0))
colnames(fits_df) <- c("mouseid", "index", "time", "N1", "N2", "R", "I")

fitsstan <- data.frame(matrix(ncol =7, nrow = 0))
colnames(fitsstan) <- c("mouseid", "index", "time", "N1", "N2", "R", "I")

for(i in 1:length(thinned_index)){
    for(m in 1:n_mice){
    x_r = c(max_iRBC = max_iRBC,
            p = p,
            muM = muM,
            R0 = extracted_output$theta[thinned_index[i],m,7],
            I0 = extracted_output$theta[thinned_index[i],m,8],
            Rc = extracted_output$theta[thinned_index[i],m,7])
    theta = extracted_output$theta[thinned_index[i],m,]
    phi = c(sd_RBC = median(extracted_output$phi[1]),
            sd_iRBC = median(extracted_output$phi[2]))
    predictedFit=malaria_fit_2(phi,theta, x_r) #indexed as predictedFit[[time]][variable]
    
      for(t in 1:11){
        fitsstan[t,4] = predictedFit[[t]][1] # N1
        fitsstan[t,5] = predictedFit[[t]][2] # N2
        fitsstan[t,6] = predictedFit[[t]][3] #Rstar
        fitsstan[t,7] = predictedFit[[t]][4] #Istar
      }
    fitsstan[,1] = rep(pars_wide$mouseid[m], 11) # mouse index
    fitsstan[,2] = rep(i, 11) # posterior sample index
    fitsstan[,3] = c(seq(0,10)) # time 
    fits_df <- rbind(fits_df, fitsstan)
    }
}

# dataframe with two extra columns that are R and I trajectories with measurement error
fits_df <- fits_df %>%
  left_join(
    select(rbcs_wide, mouseid, treat), by = join_by(mouseid)
  ) %>%
  mutate(treat = ifelse(treat == 2, "Vaccinated", "Sham")) %>%
  mutate(rbcs = 10^rnorm(27500, mean = log10(R+I),median(extracted_output$phi[,1]))) %>%
  mutate(irbcs = 10^(rnorm(27500, mean = log10(I), median(extracted_output$phi[,2]))))

# dataframe with 95% posterior predictive intervals, generated from R and I trajectories with measurement error
fits_interval <- fits_df %>%
  group_by(mouseid, treat, time) %>%
  # median column includes hte median R and I dynamics, lower contains the lower bound of the 95% interval, upper contains the upper bound of the 95% interval
  summarise_at(vars(rbcs:irbcs), list(median = median, lower = ~quantile(.x, 0.025), upper=~quantile(.x, 0.975)))
```


### Plots of RBC dynamics for all indiivduals (Figure 2)
```{r}
## Set up a grid for manual facets
design <- "
 NOPQABCDE
 RSTUFGHI#
 VWXYJKLM#
"

# Set up colors for figure 2 and 3
colors <- c("Data" = "black", "Model prediction" = "#636363", "Vaccine-evolved" = "#FF7E7E", "Control" = "#5A79DA" )

# change column labels for plotting
fits_interval <- 
  mutate(fits_interval, Treatment = ifelse(treat == "Sham", "Control", "Vaccine-evolved"))

# Make a plot of all RBC trajectories with 
rbcplots_all <- fits_df %>%
  mutate(Treatment = ifelse(treat == "Sham", "Control", "Vaccine-evolved")) %>%
  ggplot() +
  # plot 95% predictive interval as a ribbon
  geom_ribbon(data = fits_interval,
              aes(x = time, ymin = rbcs_lower/1e06, ymax = rbcs_upper/1e06, fill = Treatment), alpha = 0.3) +
  # plot 200 posterior predictions as lines
  geom_line(aes(x = time, y = (R+I)/1e06, col = Treatment, group = index), alpha = 0.4) +
  # plot data as points
  geom_point(data = filter(rbcs_long, RBCs != 0), size = 0.5,
            aes(x = day, y = RBCs/1e06)) +
  labs(x = "Days post infection", y = expression("RBC density x" ~10^{6}*" (/"~mu*"L)"), color = "Model predictions", fill = "Model predictions") +
  scale_color_manual(values = colors) + scale_fill_manual(values = colors) +
  facet_manual(vars(mouseid), design = design) + 
  coord_cartesian(ylim=c(2, 10)) +
  scale_x_continuous(breaks= c(0,2,4, 6, 8, 10)) + theme_bw() +
  theme(strip.background = element_blank(), strip.text.x = element_blank(),
        legend.position=c(1.03, 0.55),
        plot.margin = unit(c(1,3,1,1), "cm"),
        legend.text = element_text(size = rel(0.9)))

ggsave("fig2.png",rbcplots_all,  width = 8)
```

## Figure 3
```{r}
parsplots_all <- fits_df %>%
  mutate(Treatment = ifelse(treat == "Sham", "Control", "Vaccine-evolved")) %>%
  ggplot() +
  # plot 95% predictive interval as a ribbon
  geom_ribbon(data = fits_interval,
              aes(x = time, ymin = log10(irbcs_lower), ymax = log10(irbcs_upper), fill = Treatment), alpha = 0.3) +
  # plot 200 posterior predictions as lines
  geom_line(aes(x = time, y = log10(I), col = Treatment, group = index), alpha = 1) +
  # plot data as points
  geom_point(data = filter(pars_long, pars!= 0), size = 0.5,
            aes(x = day, y = log10(pars))) +
  scale_color_manual(values = colors) + scale_fill_manual(values = colors) +
  facet_manual(vars(mouseid), design = design) + 
  coord_cartesian(ylim=c(3, 6.5)) +
  labs(x = "Days post infection", 
       y = expression("Log"["10"]~"parasite density (/"~mu*"L)"),
       color = "Model predictions", fill = "Model predictions") +
  scale_x_continuous(breaks= c(0,2,4, 6, 8, 10)) + theme_bw() +
  theme(strip.background = element_blank(), strip.text.x = element_blank(),
        legend.position=c(1.03, 0.55),
        plot.margin = unit(c(1,3,1,1), "cm"),
        legend.text = element_text(size = rel(0.9)))

ggsave("fig3.png", parsplots_all, width = 8)
```

## Figure S1
Figure S1 is the standardized residuals plot. The grey band is the Bonferroni-corrected 95% confidence intervals. The red dots are the mean and the black dots are residuals for individual mouse data point. The red dots mostly lie within the interval.

```{r}
wgts <- as.data.frame(matrix(c(1:100, extracted_output$lp__[thinned_index]/sum(extracted_output$lp__[thinned_index])), 
                            nrow = 100, ncol = 2))
colnames(wgts) <- c("index", "weights")


std_resd <- fits_df %>%
  dplyr::mutate(day = time, .keep = "unused") %>%
  # join RBC data with the posterior predictions dataframe
  left_join(select(rbcs_long, mouseid, day, RBCs), by = join_by(mouseid, day)) %>%
  # join iRBC data wiht the posterior predictions dataframe
  left_join(select(pars_long, mouseid, day, pars), by = join_by(mouseid, day)) %>%
  # join weights
  left_join(wgts, by = join_by(index)) %>%
  # remove any days where data was not collected at all
  filter(RBCs != 0) %>% 
  # if RBC data was collected but parasite data was not, replace 0s with NAs
  mutate(pars = ifelse(pars == 0, NA, pars)) %>%
  # calculate residuals
  dplyr::mutate(resr = weights*(log10(RBCs)-log10(rbcs)), 
                resi = weights*(log10(pars)-log10(irbcs)),
                diffr = log10(RBCs)-log10(rbcs)) %>% 
  group_by(mouseid, day, treat) %>%
  # rename treatments
  mutate(treat = ifelse(treat == "Sham", "Control", "Vaccine-evolved")) %>%
  dplyr::summarise(resr = sum(resr, na.rm = TRUE), resi = sum(resi, na.rm = TRUE)) %>%
  # pivot both R and I residuals into one column; "r_or_i" column now contains id
  pivot_longer(cols = starts_with("res"), names_to = "r_or_i", values_to = "res") %>%
  # replace 0 values with NA for missing data
  mutate(res = ifelse(r_or_i == "resi" & day == 0, NA, res)) %>% 
  # replace "resr" and "resi" with iRBC and RBC for plotting
  mutate(r_or_i = ifelse(r_or_i == "resi", "iRBC", "RBC")) %>%
  mutate(sr = ifelse(r_or_i == "RBC",
                     # standardize residuals by dividing by the median
                     res/(median(extracted_output$phi[,1])),
                     res/(median(extracted_output$phi[,2]))),
         # m = (9 timepoints for RBCs & 8 timepoints for iRBCs) * 2 treatments = 34
         # bonf_alpha is divided by 2 because of two tails
         bonf_alpha = 0.05/(34), z_bonf_alpha = qnorm((1- bonf_alpha/2), 0, 1),
         # 95% confidence intervals are divided by sqrt of n_mice, which is 12 for the control and 13 for vaccine-evolved treatment
         pre_int = ifelse(treat == "Control", z_bonf_alpha/sqrt(12), z_bonf_alpha/sqrt(13))) %>%
  ggplot() +
  geom_ribbon(aes(x = day, ymin = -pre_int, ymax = pre_int), alpha = 0.3) +
  geom_point(aes(x = day, y = sr), size = 0.5) +
  stat_summary(aes(x = day, y = sr), color = "red", fun = mean, geom = "point") + 
  coord_cartesian(xlim = c(0, 10)) +
  facet_grid(r_or_i~treat, scales = "free") +
  labs(y = "Standardized residuals", x = "Day post infection") +
  theme_bw() +
  theme(strip.background = element_rect(fill = FALSE)) +
  scale_x_continuous(breaks= c(0,2,4, 6, 8, 10))


```

## Figure S2 - Posterior precision and contraction

## df of median params

```{r}

# make a df of mean treat level effects
median_params <- data.frame(matrix(ncol = 8, nrow = 3))
colnames(median_params) <- c("mouseid", "treat", "muR_dash", "mu2R_dash", "rho", "psi_N1", "psi_N2", "beta")


# extracted_output2$theta is indexed such that theta[i,m,] gives all six parameters for posterior index i, mouse id m
#extracted_output2$theta[thinned_index[i],m,]

for (m in 1:n_mice) {
  median_params[m, 1] <- mouse[m] #mouseid for mth mouse
  median_params[m, 2] <- treat_id[m]
  median_params[m, 3] <- median(extracted_output$theta[,m,1])
  median_params[m, 4] <- median(extracted_output$theta[,m,2])
  for (i in 1:6) {
    median_params[m, i+2] <- median(extracted_output$theta[,m,i])
  }
}

median_params <- median_params %>%
  mutate(treat = ifelse(
    treat == 1, "Control", "Vaccine-evolved"
  ))

#write_csv(median_params, "Vmedpars.csv")
```

### generate simulated data using median parameters for each mouse
```{r}

# dataframes for holding simulated R and I dynamics
sim_fits <- data.frame(matrix(ncol = 7, nrow = 0))
colnames(sim_fits) <- c("mouseid", "treat", "day", "N1", "N2", "R", "I")
fitsstan <- data.frame(matrix(ncol =7, nrow = 0))
colnames(fitsstan) <- c("mouseid", "treat", "day", "N1", "N2", "R", "I")

# simulate dynamics
for(m in 1:n_mice){
    x_r = c(max_iRBC = max_iRBC,
            p = p,
            muM = muM,
            R0 = median(extracted_output$theta[,m,7]),
            I0 = median(extracted_output$theta[,m,8]),
            Rc = median(extracted_output$theta[,m,7]))
    theta = as.numeric(median_params[m,3:8])
    phi = c(sd_RBC = median(extracted_output$phi[1]),
            sd_iRBC = median(extracted_output$phi[2]))
    predictedFit=malaria_fit_2(phi,theta, x_r) #indexed as predictedFit[[time]][variable]
    
      for(t in 1:11){
        fitsstan[t,4] = predictedFit[[t]][1] # N1
        fitsstan[t,5] = predictedFit[[t]][2] # N2
        fitsstan[t,6] = predictedFit[[t]][3] #Rstar
        fitsstan[t,7] = predictedFit[[t]][4] #Istar
      } 
    fitsstan[,1] = rep(rbcs_wide$mouseid[m], 11) # mouse index
    fitsstan[,2] = rep(rbcs_wide$treat[m], 11) # treat
    fitsstan[,3] = c(seq(0,10)) # time 
    sim_fits <- rbind(sim_fits, fitsstan)
}

# simulate measurement error 
set.seed(4)
sim_fits <- sim_fits %>%
  mutate(rbcs = ifelse(day==3, R+I, 10^(rnorm(500, mean = log10(R+I), 
                                              median(extracted_output$phi[1]))))) %>% 
  # 500 is a large enough number for rnorm to generate RBC and iRBC densities for all mice at all time points
  mutate(irbcs = ifelse(day==3, I, 10^(rnorm(500, mean = log10(I), 
                                             median(extracted_output$phi[2])))))
# delete simulated data from days on which real data was not collected
sim_fits <- sim_fits %>%
  mutate(irbcs = ifelse(day == 0 | day == 1 | day == 2, 0, irbcs),
         rbcs = ifelse(day ==1 | day == 2, 0, rbcs))
```

### Fit to simulated data
```{r}
## Model inputs
n_RndEffs <- 8
n_Eq <- 5
n_obs <- length(pars_long$mouseid)
n_mice <- length(rbcs_wide$mouseid)
n_ds <- 11
mouse <- pars_wide$mouseid
treat_id <- rbcs_wide$treat
y_RBC <- sim_fits$rbcs
y_iRBC <- pars_long$pars
day <- rbcs_long$day
max_iRBC <- 906165 #maximum from all mice combined
p <- 1.5e-05
muM <- 48

model_input.sim = list(n_RndEffs = n_RndEffs,
                        n_Eq = n_Eq,
                        n_obs = n_obs,
                        n_mice = n_mice,
                        mouse = mouse,
                        treat_id = treat_id,
                        day = day,
                        y_RBC = y_RBC,
                        y_iRBC = y_iRBC,
                        n_ds = n_ds,
                        max_iRBC = max_iRBC,
                        p = p,
                        muM = muM)

# initial conditions
initf <- function() {
  lkj_cor_m1=rlkjcorr(n=1,K=n_RndEffs,eta=5)
  L_m1 = chol(lkj_cor_m1)
  lkj_cor_m2=rlkjcorr(n=1,K=n_RndEffs,eta=5)
  L_m2 = chol(lkj_cor_m2)
  z_m1=matrix(rtruncnorm(n_RndEffs*12,a=-0.5, b=0.5, mean = 0, sd = 1), nrow=n_RndEffs)
  z_m2=matrix(rtruncnorm(n_RndEffs*13,a=-0.5, b=0.5, mean = 0, sd = 1), nrow=n_RndEffs)
  
  list(
    muR_dash = rtruncnorm(2, a=-0.5, b=0.5, mean = 0, sd = 1),
    rho = rtruncnorm(2, a=-0.5, b=0.5, mean = 0, sd = 1),
    psi_N1 = rtruncnorm(2, a=-0.5, b=0.5, mean = 0, sd = 1),
    psi_N2 = rtruncnorm(2, a=-0.5, b=0.5, mean = 0, sd = 1),
    beta = rtruncnorm(2, a=-0.5, b=0.5, mean = 0, sd = 1),
    R0 = rtruncnorm(1, a=-0.5, b=0.5, mean = 0, sd = 1),
    I0 = rtruncnorm(1, a=-0.5, b=0.5, mean = 0, sd = 1),
    sd_m1 = rtruncnorm(n_RndEffs, a=0.0, b= 0.5, mean = 0, sd = 1), 
    sd_m2 = rtruncnorm(n_RndEffs, a=0.0, b= 0.5, mean = 0, sd = 1), 
    z_m1 = z_m1,
    z_m2 = z_m2,
    L_m1 = L_m1,
    L_m2 = L_m2,
    sd_RBC = rtruncnorm(1, a=0, b=0.5, mean = 0, sd = 1),
    sd_iRBC = rtruncnorm(1, a=0, b=0.5, mean = 0, sd = 1)
  )
} 

# fit to simulated data
rstan_options(auto_write = TRUE)
options(mc.cores = parallel::detectCores())
n_chains=4
inits <- lapply(1:n_chains, function(id) initf())
output.sim <- rstan::stan(file = 'model_fitting.stan',
                data = model_input.sim,
                chains = n_chains, init = inits,
                iter =3000, warmup=1000,
                control = list(max_treedepth = 10, adapt_delta=0.99),
                save_warmup=FALSE)

save(file="output.sim.rda",output.sim)
```

### Calculate z-scores
```{r}
# posterior mean of estimated params given real data
post_mean_5 <- as.data.frame(precis(output, depth = 2))
# posterior mean given simlated data from estimated parameters
post_mean_sim <- precis(output.sim, depth = 2)

# make a dataframe that contains z-scores for all estimated parameters
z_score_df <- data.frame(matrix(ncol = 3, nrow = 32))
z_score_df[,1] <- rownames(post_mean_5)
colnames(z_score_df) <- c("parameter", "z_score", "post_contr")
for (i in 1: length(post_mean_5$mean)) {
  z_score_df[i, 2] <-(post_mean_5[i,1]- post_mean_sim[i,1])/post_mean_sim[i,2]
}
```

### plot: posterior z and contraction
```{r}
# calculate posterior contraction
z_contr_df <- z_score_df %>%
  mutate(prior_var = c(rep(5, 10), rep(1, 22))) %>% # column with prior variances
  mutate(post_contr = 1 - ((post_mean_5$sd)^2)/prior_var) %>% # calculate contraction scores
  filter(!grepl("phi", parameter)) %>%
  # make a treatment column
  mutate(
    # parameters labeled sd_m1 are individual-level standard deviation in the control treatment
    Treatment = ifelse(grepl("sd_m1", parameter), "Control", 
                       # parameters labeled sd_m1 are individual-level standard deviation in the vaccine treatment
                       ifelse(grepl("sd_m2", parameter), "Vaccine-evolved", 
                              # initial conditions (R0 & I0) and sd of measurement error are shared between treatments
                              ifelse(grepl(paste(c("0", "RBC"), collapse="|"), parameter), "Shared", 
                                     # assign the remaining treatment-level mean parameters by index [1] or [2]
                                     ifelse(grepl("[1]", parameter), "Control", "Vaccine-evolved")))) 
  ) %>%
  # column with labels
  mutate(var_lab = c("mu[R]*minute", "mu[R]*minute", "rho", "rho", "psi[N[1]]", "psi[N[1]]", 
  "psi[N[2]]", "psi[N[2]]", "beta", "beta",
  "R[0]", "I[0]",
  "sigma[mu[R]*minute]", "sigma[mu[R]*second]", "sigma[rho]", "sigma[psi[N[1]]]", "sigma[psi[N[2]]]", "sigma[beta]",
  "sigma[R[t=0]]", "sigma[I[t=0]]",
  "sigma[mu[R]*minute]", "sigma[mu[R]*second]", "sigma[rho]", "sigma[psi[N[1]]]", "sigma[psi[N[2]]]", "sigma[beta]",
  "sigma[R[t=0]]", "sigma[I[t=0]]",
  "sigma[RBC]", "sigma[iRBC]")) 

# reorder treatments
z_contr_df$Treatment <- factor(z_contr_df$Treatment,
                               levels = c("Control", "Vaccine-evolved", "Shared"))
# manual color scale
z_contr_col<- c("Shared" = "#636363", "Vaccine-evolved" = "#FF7E7E", "Control" = "#5A79DA" )

z_cntr_plt <- z_contr_df%>%
  ggplot(aes(x = post_contr, y = z_score)) +
  geom_point(aes(col = Treatment)) +
  coord_cartesian(xlim = c(0, 1), ylim = c(-4, 4)) +
  geom_text(aes(label = ifelse(z_score > 2.3| z_score < -2.3| post_contr < 0.9 & Treatment == "Vaccine-evolved", 
                               var_lab, "")), hjust = -0.2, vjust = 1, parse = TRUE) +
  geom_text(aes(label = ifelse(z_score > 2.3| z_score < -2.3| post_contr < 0.9 & Treatment == "Control", 
                               var_lab, "")), hjust = -0.2, vjust = 0, parse = TRUE) +
  scale_x_continuous(breaks= c(0, 0.2, 0.4, 0.6, 0.8, 1)) +
  labs(x = "Posterior contraction", y = "Posterior z-score") +
  scale_color_manual(values = z_contr_col) +
  theme_bw()
  
ggsave("figS2.png", z_cntr_plt, width = 7, height = 7)
```

## Figure S3
Posterior correlations

```{r}

# make a dataframe with 
df <- data.frame(matrix(ncol = 11, nrow = 2*length(thinned_index)))

for(i in 1:length(thinned_index)){
      ## treatment == 1
      df[i,1] = thinned_index[i]
      df[i,2] = "Control"
      df[i,3] = extracted_output$muR_dash[thinned_index[i],1]
      df[i,4] = extracted_output$rho[thinned_index[i],1]
      df[i,5] = extracted_output$psi_N1[thinned_index[i],1]
      df[i,6] = extracted_output$psi_N2[thinned_index[i],1]
      df[i,7] = extracted_output$beta[thinned_index[i],1]
      df[i,8] = extracted_output$phi[thinned_index[i],1]
      df[i,9] = extracted_output$phi[thinned_index[i],2]
      df[i,10]= extracted_output$R0[thinned_index[i]]
      df[i,11]= extracted_output$I0[thinned_index[i]]
      ## treatment == 2
      df[length(thinned_index)+i,1] = thinned_index[i]
      df[length(thinned_index)+i,2] = "Vaccine-evolved"
      df[length(thinned_index)+i,3] = extracted_output$muR_dash[thinned_index[i],2]
      df[length(thinned_index)+i,4] = extracted_output$rho[thinned_index[i],2]
      df[length(thinned_index)+i,5] = extracted_output$psi_N1[thinned_index[i],2]
      df[length(thinned_index)+i,6] = extracted_output$psi_N2[thinned_index[i],2]
      df[length(thinned_index)+i,7] = extracted_output$beta[thinned_index[i],2]
      df[length(thinned_index)+i,8] = extracted_output$phi[thinned_index[i],1]
      df[length(thinned_index)+i,9] = extracted_output$phi[thinned_index[i],2]
      df[length(thinned_index)+i,10]= extracted_output$R0[thinned_index[i]]
      df[length(thinned_index)+i,11]= extracted_output$I0[thinned_index[i]]
      ## shared between treatments
      df[length(thinned_index)*2+i,2] = "shared"
      df[length(thinned_index)*2+i,8] = extracted_output$phi[thinned_index[i],1]
      df[length(thinned_index)*2+i,9] = extracted_output$phi[thinned_index[i],2]
      df[length(thinned_index)*2+i,10]= extracted_output$R0[thinned_index[i]]
      df[length(thinned_index)*2+i,11]= extracted_output$I0[thinned_index[i]]
}

colnames(df) <- c("index", "treat", "mu[R]*minute", "rho", "psi[N[1]]", "psi[N[2]]", "beta", "sigma[RBC]", "sigma[iRBC]", "R[d==0]", "I[d==0]")

colors <- c("shared" = "#636363", "Vaccine-evolved" = "#FF7E7E", "Control" = "#5A79DA" )
ggpairs(df, columns = 3:11, lower = "blank",
        upper = list(continuous = "points"), 
        ggplot2::aes(color = treat, fill = treat, alpha = 0.3), progress = FALSE, labeller = label_parsed) +
  scale_color_manual(values = colors) + scale_fill_manual(values = colors) +
  theme_bw()
  

ggsave("FigureS3.png",width = 10)
```


# Comparing parameter estimates

## df of median params

```{r}

# make a df of mean treat level effects
median_params <- data.frame(matrix(ncol = 8, nrow = 3))
colnames(median_params) <- c("mouseid", "treat", "muR_dash", "mu2R_dash", "rho", "psi_N1", "psi_N2", "beta")


# extracted_output2$theta is indexed such that theta[i,m,] gives all six parameters for posterior index i, mouse id m
#extracted_output2$theta[thinned_index[i],m,]

for (m in 1:n_mice) {
  median_params[m, 1] <- mouse[m] #mouseid for mth mouse
  median_params[m, 2] <- treat_id[m]
  median_params[m, 3] <- median(extracted_output$theta[,m,1])
  median_params[m, 4] <- median(extracted_output$theta[,m,2])
  for (i in 1:6) {
    median_params[m, i+2] <- median(extracted_output$theta[,m,i])
  }
}

median_params <- median_params %>%
  mutate(treat = ifelse(
    treat == 1, "Control", "Vaccine-evolved"
  ))
```


## Figure 4; Boxplots with parsed labs
```{r}
# make labels that contain symbols and parameter description
param_labs <- c(psi_N1 = "atop('Indiscriminate killing', psi[N[1]])",
                  psi_N2 = " atop('Targeted killing', psi[N[2]])", 
                  muR_dash = "atop('Background RBC mortality', mu[R]*minute)", 
                  mu2R_dash = "atop('Background RBC production *', mu[R]*second)",
                  rho = "atop('Density-dependent RBC production', rho)",
                  beta = "atop('Burst size', beta)"
)

bxplts <- median_params%>%
  pivot_longer(cols = muR_dash:beta, names_to = "param", values_to = "value") %>%
  mutate(param = factor(param, levels = c('muR_dash', 'psi_N1', 'psi_N2', 'rho', 'beta', 'mu2R_dash'))) %>%
  ggplot(aes(x = treat, y = value)) +
  geom_boxplot(aes(fill = treat), outlier.shape=NA) +
  geom_jitter() +
  scale_fill_manual(values = c("#5A79DA", "#FF7E7E")) + 
  facet_wrap(~param,
             scales = "free", 
             labeller = labeller(param = param_labs, 
                                 .default = label_parsed)) +
  labs(y = "", x = "", fill = "Treatment") + guides(color = "none") +
  theme_classic() +
  theme(legend.text = element_text(size = rel(1)))
  

ggsave("fig4.png", bxplts, width = 9.2)

```

## Figure 5

```{r}
# save the treatment-level differences in a df
treat_eff <- data.frame(matrix(ncol = 5, nrow = length(extracted_output$rho)))
colnames(treat_eff) <- c("rho", "psi[N[1]]", "psi[N[2]]", "beta", "mu[R]*minute")

treat_eff[,1] <- extracted_output$rho[,1]-extracted_output$rho[,2]
treat_eff[,2] <- extracted_output$psi_N1[,1]-extracted_output$psi_N1[,2]
treat_eff[,3] <- extracted_output$psi_N2[,1]-extracted_output$psi_N2[,2]
treat_eff[,4] <- extracted_output$beta[,1]-extracted_output$beta[,2]
treat_eff[,5] <- extracted_output$muR_dash[,1]-extracted_output$muR_dash[,2]

# plot
treat_diff_plt <- 
  treat_eff %>%
  pivot_longer(cols = everything(), names_to = "param", values_to = "diff") %>%
  group_by(param) %>%
  # calculate the 95% credible intervals and the mean
  summarise_at(vars(diff), list("lower" = ~quantile(.x, 0.05), "mean"= mean, "upper" = ~quantile(.x, 0.95))) %>%
  ggplot() + 
  geom_linerange(aes(xmin = lower, xmax = upper, y = param)) + 
  geom_point(aes(x = mean, y = param)) +
  labs(x = "Differences between treatment means", y = "") +
  geom_vline(xintercept = 0, linetype = "dashed") +
  scale_y_discrete(labels = label_parse()) +
  theme_classic() +
  theme(axis.text.y = element_text(size = 20),
        legend.text = element_text(size = 10))

#ggsave("fig5.png", treat_diff_plt, width = 6, height = 4)
```

## Figure 6: PCA biplot

Below we define a biplot function with parsed variable labels by modifying the code for ggbiplot. 
### Define biplot function
```{r}
ggbiplot_parsed<- function (pcobj, choices = 1:2, scale = 1, pc.biplot = TRUE, 
    obs.scale = 1 - scale, var.scale = scale, groups = NULL, 
    ellipse = FALSE, ellipse.prob = 0.68, labels = NULL, labels.size = 3, 
    alpha = 1, var.axes = TRUE, circle = FALSE, circle.prob = 0.69, 
    varname.size = 3, varname.adjust = 1.5, varname.abbrev = FALSE, 
    ...) 
{
    library(ggplot2)
    library(plyr)
    library(scales)
    library(grid)
    stopifnot(length(choices) == 2)
    if (inherits(pcobj, "prcomp")) {
        nobs.factor <- sqrt(nrow(pcobj$x) - 1)
        d <- pcobj$sdev
        u <- sweep(pcobj$x, 2, 1/(d * nobs.factor), FUN = "*")
        v <- pcobj$rotation
    }
    else if (inherits(pcobj, "princomp")) {
        nobs.factor <- sqrt(pcobj$n.obs)
        d <- pcobj$sdev
        u <- sweep(pcobj$scores, 2, 1/(d * nobs.factor), FUN = "*")
        v <- pcobj$loadings
    }
    else if (inherits(pcobj, "PCA")) {
        nobs.factor <- sqrt(nrow(pcobj$call$X))
        d <- unlist(sqrt(pcobj$eig)[1])
        u <- sweep(pcobj$ind$coord, 2, 1/(d * nobs.factor), FUN = "*")
        v <- sweep(pcobj$var$coord, 2, sqrt(pcobj$eig[1:ncol(pcobj$var$coord), 
            1]), FUN = "/")
    }
    else if (inherits(pcobj, "lda")) {
        nobs.factor <- sqrt(pcobj$N)
        d <- pcobj$svd
        u <- predict(pcobj)$x/nobs.factor
        v <- pcobj$scaling
        d.total <- sum(d^2)
    }
    else {
        stop("Expected a object of class prcomp, princomp, PCA, or lda")
    }
    choices <- pmin(choices, ncol(u))
    df.u <- as.data.frame(sweep(u[, choices], 2, d[choices]^obs.scale, 
        FUN = "*"))
    v <- sweep(v, 2, d^var.scale, FUN = "*")
    df.v <- as.data.frame(v[, choices])
    names(df.u) <- c("xvar", "yvar")
    names(df.v) <- names(df.u)
    if (pc.biplot) {
        df.u <- df.u * nobs.factor
    }
    r <- sqrt(qchisq(circle.prob, df = 2)) * prod(colMeans(df.u^2))^(1/4)
    v.scale <- rowSums(v^2)
    df.v <- r * df.v/sqrt(max(v.scale))
    if (obs.scale == 0) {
        u.axis.labs <- paste("standardized PC", choices, sep = "")
    }
    else {
        u.axis.labs <- paste("PC", choices, sep = "")
    }
    u.axis.labs <- paste(u.axis.labs, sprintf("(%0.1f%% explained var.)", 
        100 * pcobj$sdev[choices]^2/sum(pcobj$sdev^2)))
    if (!is.null(labels)) {
        df.u$labels <- labels
    }
    if (!is.null(groups)) {
        df.u$groups <- groups
    }
    if (varname.abbrev) {
        df.v$varname <- abbreviate(rownames(v))
    }
    else {
        df.v$varname <- rownames(v)
    }
    df.v$angle <- with(df.v, (180/pi) * atan(yvar/xvar))
    df.v$hjust = with(df.v, (1 - varname.adjust * sign(xvar))/2)
    g <- ggplot(data = df.u, aes(x = xvar, y = yvar)) + xlab(u.axis.labs[1]) + 
        ylab(u.axis.labs[2]) + coord_equal()
    if (var.axes) {
        if (circle) {
            theta <- c(seq(-pi, pi, length = 50), seq(pi, -pi, 
                length = 50))
            circle <- data.frame(xvar = r * cos(theta), yvar = r * 
                sin(theta))
            g <- g + geom_path(data = circle, color = muted("white"), 
                size = 1/2, alpha = 1/3)
        }
        g <- g + geom_segment(data = df.v, aes(x = 0, y = 0, 
            xend = xvar, yend = yvar), arrow = arrow(length = unit(1/2, 
            "picas")), color = muted("red"))
    }
    if (!is.null(df.u$labels)) {
        if (!is.null(df.u$groups)) {
            g <- g + geom_text(aes(label = labels, color = groups), 
                size = labels.size)
        }
        else {
            g <- g + geom_text(aes(label = labels), size = labels.size)
        }
    }
    else {
        if (!is.null(df.u$groups)) {
            g <- g + geom_point(aes(color = groups), alpha = alpha)
        }
        else {
            g <- g + geom_point(alpha = alpha)
        }
    }
    if (!is.null(df.u$groups) && ellipse) {
        theta <- c(seq(-pi, pi, length = 50), seq(pi, -pi, length = 50))
        circle <- cbind(cos(theta), sin(theta))
        ell <- ddply(df.u, "groups", function(x) {
            if (nrow(x) <= 2) {
                return(NULL)
            }
            sigma <- var(cbind(x$xvar, x$yvar))
            mu <- c(mean(x$xvar), mean(x$yvar))
            ed <- sqrt(qchisq(ellipse.prob, df = 2))
            data.frame(sweep(circle %*% chol(sigma) * ed, 2, 
                mu, FUN = "+"), groups = x$groups[1])
        })
        names(ell)[1:2] <- c("xvar", "yvar")
        g <- g + geom_path(data = ell, aes(color = groups, group = groups))
    }
    if (var.axes) {
        g <- g + geom_text(data = df.v, aes(label = varname, 
            x = xvar, y = yvar, angle = angle, hjust = hjust), 
            color = "darkred", size = varname.size, parse = TRUE)
    }
    return(g)
}
```

### Plot figure 6
```{r}
# make df4 with column labels that can be parsed for variable labels in the biplot
df4 <- median_params %>%
  dplyr::rename("psi[N[1]]" = psi_N1, "psi[N[2]]" = psi_N2, "mu[R]*minute" = muR_dash, "mu[R]*second" = mu2R_dash)

# PCA
pca_med <- prcomp(df4[,c(3,5:8)], center = TRUE, scale.=TRUE)
# biplot
biplot.PC12<- ggbiplot_parsed(pca_med, choices = c(1,2), 
                             obs.scale = 1, var.scale = 1,
                group=df4$treat, 
                             ellipse = TRUE,
                circle = TRUE) + 
  expand_limits(x = c(-2.5, 2)) + 
  theme_bw() +theme(text = element_text(size = 15)) +
  labs(color = "Treatment") +
  scale_color_manual(values = c("#6966FE", "#FF7E7E"))

ggsave("fig6.png", biplot.PC12, biplot_12,  width = , height = 6)
```

### Table S1
```{r}
pca_vars <- get_pca_var(pca_med)
head(pca_vars$cor)
```

# Parasite Multiplication Rates
## Figure 7

```{r}
fits_df_1 <- c()
for(i in 1:length(thinned_index)) {
  for (m in mouse) {
    df9 <- filter(fits_df, index == i, mouseid == m) %>%
      select(mouseid, index, time, I)
    for (d in 1:n_ds) {
      df9$PMR[d] <- df9$I[d+1]/df9$I[d]
    }
   fits_df_1 <- bind_rows(fits_df_1, df9)
  }
}
fits_df_1

PMRplt_pred <- fits_df_1 %>%
  left_join(
    select(rbcs_wide, mouseid, treat), by = join_by(mouseid)
  ) %>%
  mutate(Treatment = ifelse(treat == 2, "Vaccine-evolved", "Control")) %>%
  group_by(time, Treatment) %>%
  dplyr::summarise(mean = mean(PMR), stdev = sd(PMR)) %>%
  mutate(upper = mean + stdev, lower = mean - stdev) %>%
  ggplot() +
  geom_pointrange(aes(x = time, ymin = mean-stdev, ymax = mean + stdev, y = mean, color = Treatment),
                position=position_dodge(width = 0.5)) +
  coord_cartesian(xlim = c(0, 4), ylim = c(0,6)) + 
  labs(title = "Model prediction", x = "Days post infection", y = "Predicted parasite multiplication rates") +
  scale_color_manual(values = colors) + theme_classic() + 
  theme(legend.text = element_text(size = rel(0.9)))


PMRplt_data <- pars_wide %>%
  select(mouseid, treat, X3, X4,X5) %>%
  mutate(Treatment = ifelse(treat == 2, "Vaccine-evolved", "Control"), "3" = X4/X3, "4" = X5/X4) %>%
  pivot_longer(cols = c("3", "4"), names_to = "day", values_to = "PMR") %>%
  select(Treatment, mouseid, day, PMR) %>%
  group_by(Treatment, day) %>%
  dplyr::summarise(mean = mean(PMR), stdev = sd(PMR)) %>%
  ggplot() +
  geom_pointrange(aes(x = day, ymin = mean-stdev, ymax = mean + stdev, y = mean, color = Treatment),
                position=position_dodge(width = 0.5)) +
  coord_cartesian(ylim = c(0,6)) + 
  labs(title = "Data", x = "Days post infection", y = "Parasite multiplication rates") +
  scale_color_manual(values = colors) + theme_classic() + 
  theme(legend.text = element_text(size = rel(0.9)))
  


PMRplt <- ggarrange(PMRplt_pred, PMRplt_data, widths = c(2,1), common.legend = TRUE, legend = "right")

ggsave("fig7.png",PMRplt, width = 7, height = 4)
```

# Fit invasion rate

## model_input
```{r}
n_RndEffs <- 6
n_Eq <- 5
n_obs <- length(pars_long$mouseid)
n_mice <- length(rbcs_wide$mouseid)
n_ds <- 11
mouse <- pars_wide$mouseid
treat_id <- rbcs_wide$treat
y_RBC <- rbcs_long$RBCs
y_iRBC <- pars_long$pars
day <- rbcs_long$day
max_iRBC <- 906165 #maximum from all mice combined
p <- 1.5e-05
muM <- 48

model_input = list(n_RndEffs = n_RndEffs,
                        n_Eq = n_Eq,
                        n_obs = n_obs,
                        n_mice = n_mice,
                        mouse = mouse,
                        treat_id = treat_id,
                        day = day,
                        y_RBC = y_RBC,
                        y_iRBC = y_iRBC,
                        n_ds = n_ds,
                        max_iRBC = max_iRBC,
                        beta = beta,
                        muM = muM)

initf <- function() {
  lkj_cor_m1=rlkjcorr(n=1,K=n_RndEffs,eta=5)
  L_m1 = chol(lkj_cor_m1)
  lkj_cor_m2=rlkjcorr(n=1,K=n_RndEffs,eta=5)
  L_m2 = chol(lkj_cor_m2)
  z_m1=matrix(rtruncnorm(n_RndEffs*12,a=-0.5, b=0.5, mean = 0, sd = 1), nrow=n_RndEffs)
  z_m2=matrix(rtruncnorm(n_RndEffs*13,a=-0.5, b=0.5, mean = 0, sd = 1), nrow=n_RndEffs)
  
  list(
    muR_dash = rtruncnorm(2, a=-0.5, b=0.5, mean = 0, sd = 1),
    rho = rtruncnorm(2, a=-0.5, b=0.5, mean = 0, sd = 1),
    psi_N1 = rtruncnorm(2, a=-0.5, b=0.5, mean = 0, sd = 1),
    psi_N2 = rtruncnorm(2, a=-0.5, b=0.5, mean = 0, sd = 1),
    p = rtruncnorm(2, a=-0.5, b=0.5, mean = 0, sd = 1),
    R0 = rtruncnorm(1, a=-0.5, b=0.5, mean = 0, sd = 1),
    I0 = rtruncnorm(1, a=-0.5, b=0.5, mean = 0, sd = 1),
    sd_m1 = rtruncnorm(n_RndEffs, a=0.0, b= 0.5, mean = 0, sd = 1), 
    sd_m2 = rtruncnorm(n_RndEffs, a=0.0, b= 0.5, mean = 0, sd = 1), 
    z_m1 = z_m1,
    z_m2 = z_m2,
    L_m1 = L_m1,
    L_m2 = L_m2,
    sd_RBC = rtruncnorm(1, a=0, b=0.5, mean = 0, sd = 1),
    sd_iRBC = rtruncnorm(1, a=0, b=0.5, mean = 0, sd = 1)
  )
} 

```

## Model fitting
```{r}

rstan_options(auto_write = TRUE)
options(mc.cores = parallel::detectCores())

n_chains=4
inits <- lapply(1:n_chains, function(id) initf())

output_p <- rstan::stan(file = 'model_fitting_p.stan',
                           data = model_input,
                           chains = n_chains, init = inits,
                           iter =3000, warmup=1000,
                           control = list(max_treedepth = 10,adapt_delta=0.99),
                           save_warmup=FALSE)

precis(output1, depth = 2)

extracted_output_p <- rstan::extract(output_p)
```

## Figure S4

```{r}
# save the treatment-level differences in a df
treat_eff <- data.frame(matrix(ncol = 5, nrow = length(extracted_output_p$rho)))
colnames(treat_eff) <- c("rho", "psi[N[1]]", "psi[N[2]]", "p", "mu[R]*minute")

treat_eff[,1] <- extracted_output_p$rho[,1]-extracted_output_p$rho[,2]
treat_eff[,2] <- extracted_output_p$psi_N1[,1]-extracted_output_p$psi_N1[,2]
treat_eff[,3] <- extracted_output_p$psi_N2[,1]-extracted_output_p$psi_N2[,2]
treat_eff[,4] <- extracted_output_p$p[,1]-extracted_output_p$p[,2]
treat_eff[,5] <- extracted_output_p$muR_dash[,1]-extracted_output_p$muR_dash[,2]

# plot
treat_eff %>%
  pivot_longer(cols = everything(), names_to = "param", values_to = "diff") %>%
  group_by(param) %>%
  # calculate the 95% credible intervals and the mean
  summarise_at(vars(diff), list("lower" = ~quantile(.x, 0.05), "mean"= mean, "upper" = ~quantile(.x, 0.95))) %>%
  ggplot() + 
  geom_linerange(aes(xmin = lower, xmax = upper, y = param)) + 
  geom_point(aes(x = mean, y = param)) +
  labs(x = "Differences between treatment means", y = "") +
  geom_vline(xintercept = 0, linetype = "dashed") +
  scale_y_discrete(labels = label_parse()) +
  theme_classic() +
  theme(axis.text.y = element_text(size = 20))

#ggsave("figS4.png",  width = 6, height = 4)
```
